# Supplementary material for: A new vesicle trafficking regulator CTL1 plays a crucial role in ion homeostasis
Source: PLoS Biol. 2017 Dec 28;15(12):e2002978. doi: 10.1371/journal.pbio.2002978 (PMC5746208; doi:10.1371/journal.pbio.2002978)
Supplement: S1 Table — Data represents means ± SE, p-values were calculated by Student t test, n = 12. Col-0, Columbia-0; sic1, significant ionome changes 1. (XLSX) [file pbio.2002978.s012.xlsx]

## Sheet: Sheet1
Elements	Leaf ionome of Col-0 and sic1 grown in artificial soil
	Col-0	sic1	sic1 percentage difference from Col-0	p - values
	(μg/g, dry weight)	(μg/g, dry weight)
Na	838.31 ± 104.27	3616.86 ± 239.57	331.446	2.02e-14
Mn	72.07 ± 2.22	24.05 ± 1.97	-66.6247	1.01e-17
Fe	69.28 ± 1.7	53.57 ± 0.94	-22.6881	2.01e-08
Zn	127.38 ± 3.37	62 ± 4.53	-51.3257	2.9e-14
Mo	11.33 ± 1.19	2.16 ± 0.2	-80.9285	2.86e-07
