# Supplementary material for: A new vesicle trafficking regulator CTL1 plays a crucial role in ion homeostasis
Source: PLoS Biol. 2017 Dec 28;15(12):e2002978. doi: 10.1371/journal.pbio.2002978 (PMC5746208; doi:10.1371/journal.pbio.2002978)
Supplement: S3 Table — Data represents means ± SE, p-values were calculated by Student t test, n = 7. Col-0, Columbia-0; sic1, significant ionome changes 1. (XLSX) [file pbio.2002978.s014.xlsx]

## Sheet: Sheet1
Elements	Root ionome of Col-0 and sic1 grown in Hoagland’s solution
	Col-0	sic1	sic1 percentage difference from Col-0	p - values
	(μg/g, dry weight)	(μg/g, dry weight)
Na	3477.79 ± 213.07	6006.38 ± 209.48	72.71	2.29e-08
Mn	108.01 ± 4.5	96.5 ± 2.1	-10.65	0.030202
Fe	816.91 ± 47.75	354.03 ± 28.7	-56.66	3.13e-08
Zn	531.2 ± 32.13	202.36 ± 20	-61.91	1.46e-08
Mo	78.16 ± 4.85	39.75 ± 2.6	-49.14	5.26e-07
