# Supplementary material for: A new vesicle trafficking regulator CTL1 plays a crucial role in ion homeostasis
Source: PLoS Biol. 2017 Dec 28;15(12):e2002978. doi: 10.1371/journal.pbio.2002978 (PMC5746208; doi:10.1371/journal.pbio.2002978)
Supplement: S4 Table — Data represents means ± SE. sic1 /Col-0, grafted plants with sic1 shoot and Col-0 root; Col-0/sic1, grafted plants with Col-0 shoot and sic1 root. n = 7–19. Col-0, Columbia-0; NG, non-grafted plants; SG, self-grafted Col-0; sic1, significant ionome changes 1. (XLSX) [file pbio.2002978.s015.xlsx]

## Sheet: Sheet1
Elements	Leaf ionome of Col-0 and sic1 reciprocal grafting experiment
	Col-0 NG	sic1 NG	Col-0 SG	sic1 SG	sic1/Col-0	Col-0/sic1
	(μg/g, dry weight)	(μg/g, dry weight)	(μg/g, dry weight)	(μg/g, dry weight)	(μg/g, dry weight)	(μg/g, dry weight)
Na	1787.75 ± 74.27	5124.48 ± 228.3	1948.13 ± 85.19	4150.99 ± 142.56	2377.47 ± 104.16	4904.92 ± 464.76
Mn	77.28 ± 5.92	19.59 ± 0.97	84.37 ± 4.89	23.82 ± 1.23	63.09 ± 2.6	29.08 ± 2.97
Fe	108.85 ± 4.33	87.43 ± 3.39	106.86 ± 2.78	96.67 ± 2.91	97.04 ± 2.08	93.49 ± 1.47
Zn	118.62 ± 3.01	87.53 ± 4.93	117.22 ± 2.04	84.83 ± 7.13	114.26 ± 1.62	78.46 ± 7.01
Mo	31.82 ± 3.51	1.74 ± 0.2	30.45 ± 2.84	2.52 ± 0.23	25.94 ± 1.67	5.26 ± 1.05
