# Supplementary material for: A new vesicle trafficking regulator CTL1 plays a crucial role in ion homeostasis
Source: PLoS Biol. 2017 Dec 28;15(12):e2002978. doi: 10.1371/journal.pbio.2002978 (PMC5746208; doi:10.1371/journal.pbio.2002978)
Supplement: S5 Table — Data represents means ± S.E., n = 12 for each genotype. (XLSX) [file pbio.2002978.s016.xlsx]

## Sheet: Sheet1
Elements	Leaf ionome of genetic complementation
	Col-0	sic1	cher1-4	sic1 X cher1-4 F1
	(μg/g, dry weight)	(μg/g, dry weight)	(μg/g, dry weight)	(μg/g, dry weight)
Na	615.05 ± 46.02	2696.79 ± 149.65	2406.42 ± 196.25	3004.83 ± 134.65
Mn	39.64 ± 2.64	14.69 ± 0.67	13.68 ± 0.93	15.46 ± 0.66
Fe	83.83 ± 2.26	72.81 ± 3.74	76.27 ± 5.33	68.66 ± 2.03
Zn	103.1 ± 1.87	67.26 ± 1.6	66.23 ± 1.44	68.64 ± 1.37
Mo	9.89 ± 0.31	3.74 ± 0.31	3.41 ± 0.34	4.07 ± 0.23
