# Supplementary material for: A new vesicle trafficking regulator CTL1 plays a crucial role in ion homeostasis
Source: PLoS Biol. 2017 Dec 28;15(12):e2002978. doi: 10.1371/journal.pbio.2002978 (PMC5746208; doi:10.1371/journal.pbio.2002978)
Supplement: S6 Table — Data represents means ± SE, sic1 _CO1, sic1 _CO2 and sic1 _CO3, three independent transgenic complementation lines of sic1 with wild-type pSIC1::SIC1-GFP, n = 7 for each genotype. Col-0, Columbia-0; sic1, significant ionome changes 1. (XLSX) [file pbio.2002978.s017.xlsx]

## Sheet: Sheet1
Elements	Leaf ionome of sic1 transgenic complementation
	Col-0	sic1	sic1_Co1	sic1_Co2	sic1_Co3
	(μg/g, dry weight)	(μg/g, dry weight)	(μg/g, dry weight)	(μg/g, dry weight)	(μg/g, dry weight)
Na	2781.08 ± 119.58	5741.79 ± 270.32	2861.43 ± 139.12	2900.65 ± 147.47	2290.69 ± 281.28
Mn	68.36 ± 1.4	47.8 ± 1.39	69.03 ± 1.03	71.1 ± 1.61	73.42 ± 1.11
Fe	83.32 ± 3.74	55.05 ± 2.96	74.31 ± 4.9	74.78 ± 2.82	76.25 ± 4.39
Zn	56.83 ± 5.2	33.62 ± 2.8	53.31 ± 3.42	54.12 ± 4.92	62.13 ± 5.31
Mo	8.94 ± 0.33	5.29 ± 0.55	8.69 ± 0.53	7.87 ± 0.39	9.79 ± 0.48
