# Supplementary material for: A new vesicle trafficking regulator CTL1 plays a crucial role in ion homeostasis
Source: PLoS Biol. 2017 Dec 28;15(12):e2002978. doi: 10.1371/journal.pbio.2002978 (PMC5746208; doi:10.1371/journal.pbio.2002978)
Supplement: S7 Table — Data represents means ±S.E., sic1 _CO1, sic1 _CO2 and sic1 _CO3, three independent transgenic complementation lines of sic1 with wildtype pSIC1::SIC1-GFP, n = 7 for each genotype. Col-0, Columbia-0; sic1, significant ionome changes 1. (XLSX) [file pbio.2002978.s018.xlsx]

## Sheet: Sheet1
Elements	Root ionome of sic1 transgenic complementation
	Col-0	sic1	sic1_Co1	sic1_Co2	sic1_Co3
	(μg/g, dry weight)	(μg/g, dry weight)	(μg/g, dry weight)	(μg/g, dry weight)	(μg/g, dry weight)
Na	693 ± 135.75	3642.72 ± 267.09	818.97 ± 65.13	967.5 ± 148.12	1076 ± 187.35
Mn	96.87 ± 5.81	94.5 ± 2.04	103.78 ± 11.08	132.37 ± 7.05	111.03 ± 9.39
Fe	930.03 ± 50.46	391.85 ± 33.31	872.64 ± 53.31	797.82 ± 76.49	857.95 ± 52.15
Zn	556.3 ± 31.35	200.58 ± 23.13	523.5 ± 23.4	429.07 ± 41.8	506.79 ± 38.44
Mo	81.6 ± 5.23	34.61 ± 4.18	70.91 ± 3.55	60.37 ± 5.8	69.85 ± 7.6
