# Supplementary material for: A new vesicle trafficking regulator CTL1 plays a crucial role in ion homeostasis
Source: PLoS Biol. 2017 Dec 28;15(12):e2002978. doi: 10.1371/journal.pbio.2002978 (PMC5746208; doi:10.1371/journal.pbio.2002978)
Supplement: S8 Table — (XLSX) [file pbio.2002978.s019.xlsx]

## Sheet: Sheet1
Primer name	Sequence (5'-3')
GM470L	GACCAGGTCGTCTGAATTTGA
GM470R	AGACCGTGTGTGGAGGTTCT
GM500L	CTTCTTCCACCTCACCATCA
GM500R	GGAAGCTCAGAGAAGGCTGA
GM510L	TTAATTGAAGACATGCTTATAGTTGC
GM510R	ATCCCGTTTTCAACAGCAAG
GM515L	TTGGACCCATCTAGAGTATAGGC
GM515R	TCCCAGAAAGAAACAGACTTAGAGA
GM524L	TGGTGATAAAGCACCATCAA
GM524R	AACATATCATTTTCCAAATCCAA
GM526L	TTTACAAGACGTCCGATTAAGAA
GM526R	GGGGTGTTGGTTTGGTTGTA
SIC1-GFP-L	GGAGTCGACCAACGAAGCTTGTCGTGCTCTGGTCAAAACGCAATTCTT
SIC1-GFP-R	CCATTCCTCCTCCTCCTCCGTGAGTAAGACTCTGAACCTCTTCCT
GFP-L	ATGGTGAGCAAGGGCGAGGAG
GFP-R	TTACTTGTACAGCTCGTCCAT
HMA4-GFP-L	GGAGTCGACCAACGAAGCTTGTATTCTATTGTTCACCCGCACTATG
HMA4-GFP-R	CCATTCCTCCTCCTCCTCCAGCACTCACATGGTGATGGTGGTGGTGGT
NRAMP1-GFP-L	GGAGTCGACCAACGAAGCTTAAAAAGTTGGAATTTCACATACTCG
NRAMP1-GFP-R	CCTCCTCCTCCTCCCTGCAGGTCAACATCGGAGGTAGATACTCTA
VHA-a1-mCherry-L	CAGTCTCTCTCTCAAGCTTATGGAGGAATTCTTAGATAAGTTGCCGCAG
VHA-a1-mCherry-R	TGCAGCTCGAGGGATCCGATTAAAGCGAAAGAGAAAGGCTTGAACTT
HMA4-GUSL	ACGGCCAGTGCCAAGCTTACTAGTGCCAGCGACCTGCTTTGATAAACCCTCC
HMA4-GUSR	AGATCTACCATGGTACCTCTCGAGGGAACGATGACGGAATATTCTTTAACGC
HKT1-GUSL	AAGCTTGCATGCCTGCAGCATTCTTGTGCAGCCTATTCCTAG
HKT1-GUSR	CTCGGTACCCGGGGATCCTTTAGTTCTCGAGTCGGTCTAAGC
HKT1-QRT-L	CAATCACCGAAAGGCAAAAT
HKT1-QRT-R	CGTCCTGCAAACCCATAACT
HMA4-QRT-L	CAATGCATGCTCAAGAACAG
HMA4-QRT-R	TTCTGGAAGAAGATCTCCATGT
IRT1-QRT-L	CCCGCAAATGATGTTACCTT
IRT1-QRT-R	TCGAACATTTGATGGAAGCA
AHA2-QRT-L	CAATAACAACCGCCTCGATT
AHA2-QRT-R	CCAAGGTTCTTAGGGATGGAAA
SIC1-QRT-L	TACCTGTTTTGGCATGTTGGGC
SIC1-QRT-R	GTTTCAAGCAGAAGAGGTGGTG
UBC-QRT-L	CTGCGACTCAGGGAATCTTCTAA
UBC-QRT-R	TTGTGCCATTGAATTGAACCC
