# Supplementary material for: A new vesicle trafficking regulator CTL1 plays a crucial role in ion homeostasis
Source: PLoS Biol. 2017 Dec 28;15(12):e2002978. doi: 10.1371/journal.pbio.2002978 (PMC5746208; doi:10.1371/journal.pbio.2002978)
Supplement: S1 Data — (XLSX) [file pbio.2002978.s020.xlsx]

## Sheet: Fig.1
Fig1.A	Elements content ( μg/g, DW)
	Na23	Mn55	Fe57	Zn66	Mo98
Col-0 Replicate1	1474.43	44.2152	66.3154	111.986	9.70804
Col-0 Replicate2	727.349	69.9055	69.2349	104.259	21.5008
Col-0 Replicate3	2016.48	82.3266	66.9535	103.466	20.4811
Col-0 Replicate4	587.151	77.4625	67.5701	137.709	16.4616
Col-0 Replicate5	541.325	78.2804	79.5165	115.741	19.6633
Col-0 Replicate6	854.925	68.981	78.1191	118.761	14.7052
Col-0 Replicate7	157.252	84.2742	62.6979	132.552	16.7279
Col-0 Replicate8	657.773	83.7531	64.3612	133.308	11.9597
Col-0 Replicate9	1183.44	72.1463	72.3303	112.95	12.8201
Col-0 Replicate10	1176.82	78.6571	67.6696	114.032	18.7736
Col-0 Replicate11	1297.74	79.5745	66.5822	100.333	12.7461
Col-0 Replicate12	1166.98	84.5483	69.9974	103.097	18.571
Col-0 Replicate13	424.848	66.0158	72.5725	142.514	4.07707
Col-0 Replicate14	82.1141	74.9072	63.561	126.006	5.14183
Col-0 Replicate15	116.011	80.2244	64.0316	142.319	5.99014
Col-0 Replicate16	1268.86	52.2703	75.0795	141.525	6.78496
Col-0 Replicate17	127.04	59.3686	92.644	140.953	10.6375
Col-0 Replicate18	516.363	55.9373	84.9153	144.209	11.4675
Col-0 Replicate19	550.078	58.5796	53.1327	143.209	4.41454
Col-0 Replicate20	1206.89	70.8049	62.8778	139.211	6.02396
Col-0 Replicate21	1503.45	77.2368	60.8103	141.995	5.38085
Col-0 Replicate22	663.951	79.493	65.8735	145.455	5.66999
Col-0 Replicate23	1251.14	74.6204	64.7079	150.528	7.9487
Col-0 Replicate24	567.036	76.0897	71.2766	111.115	4.2963
sic1 Replicate1	3168.47	36.7476	56.7098	73.7204	3.23323
sic1 Replicate2	3110.46	23.8406	58.7661	52.0048	3.29104
sic1 Replicate3	3986.31	16.8461	55.1949	41.4457	2.32258
sic1 Replicate4	3341.73	15.0849	56.0392	37.9191	1.16541
sic1 Replicate5	2518.81	12.9245	53.0204	36.4328	0.733983
sic1 Replicate6	4574.34	21.7074	57.5723	58.8414	2.54531
sic1 Replicate7	3272.68	24.45	45.8879	73.2073	2.91513
sic1 Replicate8	3364.62	24.7279	47.8458	87.2702	2.54117
sic1 Replicate9	2899.76	22.1321	49.282	63.7356	1.88394
sic1 Replicate10	3367.66	18.8201	50.012	72.3862	2.36155
sic1 Replicate11	2986.06	24.8504	57.9197	83.5456	3.32479
sic1 Replicate12	2905.92	43.6359	51.9468	97.0933	1.1819
sic1 Replicate13	5562.89	25.6447	56.2988	57.8005	2.29619
sic1 Replicate14	5746.52	16.8146	53.3745	42.2636	1.13148
sic1 Replicate15	2830.45	29.0005	53.6277	59.1017	1.84937
sic1 Replicate16	4233.05	27.6286	53.5464	55.2894	1.79972
Fig1.B	Elements content ( μg/g, DW)
	Na23	Mn55	Fe57	Zn66	Mo98
Col-0 Replicate1	2915.83	28.2156	91.8659	132.798	9.70804
Col-0 Replicate2	2428.63	42.6224	83.6184	109.792	21.5008
Col-0 Replicate3	2608.14	46.9731	100.364	82.3152	20.4811
Col-0 Replicate4	2974.44	40.4806	107.559	79.3876	16.4616
Col-0 Replicate5	3342.59	40.1757	90.3764	73.6721	19.6633
Col-0 Replicate6	2667.07	47.6829	109.763	133.096	14.7052
Col-0 Replicate7	2530.88	43.6988	116.341	110.639	16.7279
sic1 Replicate1	3930.26	13.1981	67.7868	74.8876	2.54531
sic1 Replicate2	4723.84	14.9791	59.2715	34.8261	2.91513
sic1 Replicate3	5926.59	14.5983	63.1883	58.7276	2.54117
sic1 Replicate4	6742.25	14.2407	50.5691	57.2382	1.88394
sic1 Replicate5	5608.4	15.4837	48.0392	67.0358	2.36155
sic1 Replicate6	6567.65	15.6108	49.1167	90.7973	3.32479
sic1 Replicate7	5213.74	14.7786	78.1501	70.8821	1.1819
sic1 Replicate8	5016.25	13.0554	68.6773	83.8259	2.29619
Fig.1C	Elements content ( μg/g, DW)
	Na23	Mn55	Fe57	Zn66	Mo98
Col-0 Replicate1	3101.54	93.8442	819.586	622.027	90.2924
Col-0 Replicate2	3320.25	100.432	823.404	589.92	80.452
Col-0 Replicate3	2730.76	89.9589	1020.47	714.759	119.807
Col-0 Replicate4	3045.95	119.299	748.308	492.64	76.8021
Col-0 Replicate5	3679.98	105.694	708.442	458.648	65.5126
Col-0 Replicate6	2866.86	104.666	1111.12	695.328	86.6827
Col-0 Replicate7	3313.21	123.008	759.003	424.237	66.7844
Col-0 Replicate8	4013.05	78.7877	515.586	346.135	58.2191
Col-0 Replicate9	5346.86	119.687	688.244	443.529	61.2199
Col-0 Replicate10	3625.03	124.953	872.33	551.835	87.4227
Col-0 Replicate11	3978.87	128.996	731.544	478.882	69.6914
Col-0 Replicate12	2711.09	106.792	1004.9	556.434	74.9891
sic1 Replicate1	6066.42	88.3669	289.762	165.863	34.9591
sic1 Replicate2	7066.59	92.0246	297.7	199.298	39.5199
sic1 Replicate3	6712.34	99.2086	506.905	386.571	55.1043
sic1 Replicate4	6960.74	107.294	481.367	220.908	38.8063
sic1 Replicate5	4714.7	82.3546	316.348	163.682	33.4228
sic1 Replicate6	5107.58	97.5906	392.304	205.374	45.3885
sic1 Replicate7	5710.05	105.837	253.264	165.431	34.0564
sic1 Replicate8	6378.57	94.5226	162.238	94.667	19.2741
sic1 Replicate9	6171.78	100.067	358.974	186.042	40.0592
sic1 Replicate10	5638.56	90.7246	410.947	231.145	46.9249
sic1 Replicate11	6150.84	97.7965	333.24	176.307	42.7701
sic1 Replicate12	5398.35	102.254	445.347	233.019	46.7581
Fig.1E	Elements content( μg/g, DW)
	Na.23.	Mn.55.	Fe.57.	Zn66	Mo.98.
Col-0 NG Replicate1	1438.65	96.1936	110.508	121.975	38.997
Col-0 NG Replicate2	1777.29	78.153	102.139	131.127	27.2457
Col-0 NG Replicate3	1503.37	71.3519	115.791	105.351	22.2879
Col-0 NG Replicate4	1836.99	100.012	103.883	116.478	50.5298
Col-0 NG Replicate5	1870.69	64.797	90.9736	120.563	32.8068
Col-0 NG Replicate6	2037.69	90.8393	98.2794	116.638	36.5092
Col-0 NG Replicate7	1915.15	58.3321	124.672	109.671	23.1276
Col-0 NG Replicate8	1922.13	58.5278	124.561	127.157	23.0794
sic1 NG Replicate1	5944	22.7249	95.4149	94.4715	2.49466
sic1 NG Replicate2	3855.65	24.1424	99.1802	76.2417	1.64369
sic1 NG Replicate3	5335.35	20.0081	89.4277	96.1787	1.42835
sic1 NG Replicate4	5739.22	15.1762	74.6824	97.7961	0.864006
sic1 NG Replicate5	6083.76	16.0981	85.0757	93.8485	0.798946
sic1 NG Replicate6	4297.06	22.8398	100.662	98.0545	2.44836
sic1 NG Replicate7	4671.28	19.1515	91.1159	64.1005	2.32666
sic1 NG Replicate8	5282.7	18.6544	66.0787	103.175	2.24589
sic1 NG Replicate9	5271.94	16.4984	83.9957	93.1374	1.71224
sic1 NG Replicate10	4763.84	20.5657	88.6535	58.3441	1.40868
Col-0 SG Replicate1	1732.57	108.01	110.517	124.743	46.1412
Col-0 SG Replicate2	2017.8	101.661	105.259	121.629	27.9999
Col-0 SG Replicate3	1827.7	77.5012	109.73	120.534	28.4452
Col-0 SG Replicate4	2807.39	55.434	107.058	111.56	12.545
Col-0 SG Replicate5	1973.51	92.3775	92.1962	116.461	27.7932
Col-0 SG Replicate6	1983.98	78.2093	94.366	115.663	25.5218
Col-0 SG Replicate7	2030.72	73.3123	90.9893	124.419	30.153
Col-0 SG Replicate8	1921.65	55.7708	114.927	104.882	16.786
Col-0 SG Replicate9	1886.82	90.5197	116.229	110.128	44.3199
Col-0 SG Replicate10	1724.85	97.3452	117.181	123.743	34.21
Col-0 SG Replicate11	1724.25	97.0088	117.4	108.41	34.2919
Col-0 SG Replicate12	1746.38	85.3425	106.486	124.469	37.235
sic1 SG Replicate1	4846.38	20.6104	98.3856	58.9538	2.41506
sic1 SG Replicate2	4330.3	20.8194	96.9962	65.5787	3.72652
sic1 SG Replicate3	4620.23	17.4401	78.3011	58.5623	2.36231
sic1 SG Replicate4	3885.59	27.1635	92.472	97.7961	2.26516
sic1 SG Replicate5	3419.94	22.547	111.971	101.316	2.36938
sic1 SG Replicate6	4212.93	28.3673	98.6887	105.919	1.4216
sic1 SG Replicate7	3815.08	27.1846	96.7629	67.272	2.23472
sic1 SG Replicate8	4075.26	24.3899	95.9776	103.549	3.46012
sic1 SG Replicate9	4153.22	25.8923	100.513	104.565	2.43815
sic1/Col-0 Replicate1	2271.54	60.0114	92.2117	116.461	27.0521
sic1/Col-0 Replicate2	2156.57	61.6389	105.075	115.663	18.9671
sic1/Col-0 Replicate3	1821.95	74.7146	89.1315	124.419	34.5032
sic1/Col-0 Replicate4	1694.15	63.3912	96.017	104.882	22.77
sic1/Col-0 Replicate5	2187.43	60.9617	100.136	110.128	22.1073
sic1/Col-0 Replicate6	2501.71	47.08	96.1356	127.99	21.0286
sic1/Col-0 Replicate7	2723.91	53.8497	104.609	118.749	24.4975
sic1/Col-0 Replicate8	2543.65	50.3566	97.778	123.743	22.8321
sic1/Col-0 Replicate9	2534.57	50.2474	97.5212	108.41	22.7067
sic1/Col-0 Replicate10	3510.57	56.1667	90.9001	124.469	26.117
sic1/Col-0 Replicate11	2805.08	66.2524	95.3545	108.301	23.9605
sic1/Col-0 Replicate12	3040.23	48.8784	97.9491	108.271	15.0358
sic1/Col-0 Replicate13	2487.75	69.7509	92.1288	110.68	49.6238
sic1/Col-0 Replicate14	1943.73	76.498	115.125	106.201	34.1979
sic1/Col-0 Replicate15	2002.58	66.1113	94.9403	110.645	27.537
sic1/Col-0 Replicate16	2442.17	75.403	84.0766	111.526	24.327
sic1/Col-0 Replicate17	2294.9	89.9914	84.9629	114.097	24.7258
sic1/Col-0 Replicate18	2454.47	55.9412	90.1492	119.33	25.0463
sic1/Col-0 Replicate19	1754.89	71.5122	119.57	106.897	25.7859
Col-0/sic1 Replicate1	5440.32	26.1751	89.3656	67.272	6.21405
Col-0/sic1 Replicate2	5082.03	25.3291	98.9278	103.549	8.04545
Col-0/sic1 Replicate3	4391.82	22.2754	88.3775	104.565	1.4592
Col-0/sic1 Replicate4	6450.75	22.7749	95.6211	58.3441	3.653
Col-0/sic1 Replicate5	6028.6	31.4819	91.8887	76.2417	9.41718
Col-0/sic1 Replicate6	2869.09	45.0605	93.4453	64.1005	4.15239
Col-0/sic1 Replicate7	4071.87	30.4957	96.806	75.1227	3.85792

## Sheet: Fig.2
Fig.2C	Elements content( μg/g, DW)
	Na23	Mn55	Fe57	Zn66	Mo98
Col-0 Replicate1	802.072	28.2156	84.2201	101.68	9.69484
Col-0 Replicate2	378.847	42.6224	77.6866	94.1168	9.37789
Col-0 Replicate3	560.011	46.9731	66.9993	112.849	11.3516
Col-0 Replicate4	657.907	40.4806	81.0372	90.4543	9.68522
Col-0 Replicate5	710.992	40.1757	98.2422	107.022	11.4109
Col-0 Replicate6	584.297	47.6829	93.178	107.783	10.74
Col-0 Replicate7	524.845	43.6988	85.1205	103.028	10.4397
Col-0 Replicate8	494.382	43.9798	80.5097	105.802	10.15
Col-0 Replicate9	843.407	39.7364	81.9583	101.448	8.96172
Col-0 Replicate10	811.456	18.7422	83.9089	97.9795	7.57688
Col-0 Replicate11	641.565	32.2375	89.6942	104.912	8.99784
Col-0 Replicate12	370.849	51.1626	83.4348	110.08	10.3379
sic1Replicate1	3528.01	13.1981	74.2861	59.2216	2.52798
sic1Replicate2	2744.93	14.9791	71.2407	61.3037	2.84855
sic1Replicate3	2230.19	14.5983	67.4585	66.8806	4.6244
sic1Replicate4	2135.98	14.2407	82.9117	64.53	4.60808
sic1Replicate5	2659.25	15.4837	73.7586	74.9864	5.1423
sic1Replicate6	2882.38	15.6108	67.198	76.665	2.66987
sic1Replicate7	2308.34	12.1232	69.1056	64.5808	2.66742
sic1Replicate8	2691.97	11.972	108.267	68.4383	2.65111
sic1Replicate9	2782.32	11.6566	70.275	67.5071	3.38743
sic1Replicate10	2521.55	15.4195	55.2812	62.2449	3.57728
sic1Replicate11	3771.67	19.6133	63.3945	66.6336	4.83884
sic1Replicate12	2104.88	17.3263	70.5308	74.1826	5.2991
sic1-2 Replicate1	3007.21	12.7687	66.8368	60.7464	3.77335
sic1-2 Replicate2	2532.76	15.1813	80.6151	67.6529	5.17389
sic1-2 Replicate3	2704.2	10.0963	50.7398	71.7684	1.9361
sic1-2 Replicate4	2732.39	13.7424	72.644	61.7648	3.90711
sic1-2 Replicate5	3192.99	14.5994	65.3842	65.9502	3.07621
sic1-2 Replicate6	3011.19	21.7226	80.6336	75.7046	2.55452
sic1-2 Replicate7	1959.7	10.3332	61.8252	62.2509	3.01571
sic1-2 Replicate8	3395.01	15.6231	97.4167	64.2914	3.62992
sic1-2 Replicate9	2750.75	11.5951	61.9211	61.1404	3.82246
sic1-2 Replicate10	2867.67	11.3196	87.7533	62.6954	3.09589
sic1-2 Replicate11	3066.42	11.6078	77.7729	72.238	2.26512
sic1-2 Replicate12	2056.72	15.587	71.7407	68.5244	2.63252
sic1X sic1-2 F1 Replicate1	3568.85	16.7489	73.1085	60.3632	4.96406
sic1X sic1-2 F1 Replicate2	3389.24	17.133	63.9491	78.3619	3.63694
sic1X sic1-2 F1 Replicate3	3481.3	16.2435	70.9858	64.542	4.01734
sic1X sic1-2 F1 Replicate4	3352.78	16.9238	58.3755	70.3283	5.58507
sic1X sic1-2 F1 Replicate5	2951.99	12.6783	68.0282	67.8564	4.65047
sic1X sic1-2 F1 Replicate6	2921.06	20.4284	60.8301	74.5819	3.52686
sic1X sic1-2 F1 Replicate7	2925.39	13.4211	72.7464	67.4138	3.06683
sic1X sic1-2 F1 Replicate8	3080.34	13.6245	78.8221	69.1543	2.83786
sic1X sic1-2 F1 Replicate9	2682.84	15.214	80.3564	63.7022	4.51892
sic1X sic1-2 F1 Replicate10	2581.85	12.2933	68.894	69.1476	4.40157
sic1X sic1-2 F1 Replicate11	3224.94	15.7838	60.3956	67.7152	4.16429
sic1X sic1-2 F1 Replicate12	1897.37	15.0702	67.4351	70.4816	3.46467
Fig.2D	Elements content( μg/g, DW)
	Na23	Mn55	Fe57	Zn66	Mo98
Col-0 Replicate1	2915.83	66.2338	76.5549	73.1992	9.0047
Col-0 Replicate2	2428.63	72.2607	69.682	60.5182	8.56839
Col-0 Replicate3	2608.14	71.2644	83.637	45.3728	9.12712
Col-0 Replicate4	2974.44	71.1654	89.6328	43.7591	10.6669
Col-0 Replicate5	3342.59	65.789	75.3137	40.6086	7.93951
Col-0 Replicate6	2667.07	69.5782	91.469	73.3636	8.82325
Col-0 Replicate7	2530.88	62.2022	96.9507	60.9852	8.42113
sic1 Replicate1	5433.98	44.1196	53.8095	28.5777	5.5257
sic1 Replicate2	4897.4	50.5599	51.9442	26.9211	3.94127
sic1 Replicate3	5926.59	47.707	63.1883	29.5384	7.32701
sic1 Replicate4	6742.25	54.2159	50.5691	28.7893	5.76414
sic1 Replicate5	5608.4	44.8796	48.0392	33.7172	6.80339
sic1 Replicate6	6567.65	44.6109	49.1167	45.6686	3.81133
sic1 Replicate7	5016.25	48.4922	68.6773	42.1622	3.82817
sic1_CO1 Replicate1	3212.87	70.6536	55.8248	61.7313	7.51029
sic1_CO1 Replicate2	3005.32	69.3514	77.9281	55.354	8.86494
sic1_CO1 Replicate3	2338.7	65.3237	78.6555	68.1087	9.48269
sic1_CO1 Replicate4	2765.89	68.294	87.6248	42.2539	11.2368
sic1_CO1 Replicate5	3384.55	72.1828	58.1138	49.1824	7.94865
sic1_CO1 Replicate6	2788.94	71.6442	73.6634	50.0999	7.04285
sic1_CO1 Replicate7	2533.75	65.7613	88.3325	46.4467	8.73038
sic1_CO2 Replicate1	2957.18	75.0872	71.8001	43.4737	6.89164
sic1_CO2 Replicate2	3171.75	70.8522	71.6543	44.0965	7.40687
sic1_CO2 Replicate3	2768.05	72.2995	72.9952	77.1674	9.14421
sic1_CO2 Replicate4	3428.04	68.7572	71.8693	41.0399	8.97085
sic1_CO2 Replicate5	2709.39	66.9883	76.5376	56.7678	7.12949
sic1_CO2 Replicate6	3061.26	66.0261	67.9226	63.5875	8.6923
sic1_CO2 Replicate7	2208.86	77.7099	90.681	52.7422	6.83746
sic1_CO3 Replicate1	1575.07	73.0792	86.534	78.9999	10.7431
sic1_CO3 Replicate2	3235.56	74.1185	65.4986	45.0402	9.88839
sic1_CO3 Replicate3	2531.87	69.8962	70.1519	57.1442	10.1686
sic1_CO3 Replicate4	1518.49	71.5541	84.5364	57.2118	10.7624
sic1_CO3 Replicate5	2075.07	77.949	86.5418	76.4115	9.55925
sic1_CO3 Replicate6	2808.06	73.8973	64.2519	57.9497	7.59226
Fig.2E	Elements content( μg/g, DW)
	Na23	Mn55	Fe57	Zn66	Mo98
Col-0 Replicate1	714.941	114.076	848.123	442.565	64.3358
Col-0 Replicate2	386.54	88.9587	838.341	566.34	97.1483
Col-0 Replicate3	275.474	78.4419	1095.4	638.163	99.2626
Col-0 Replicate4	1356.64	77.4038	755.561	439.336	70.1604
Col-0 Replicate5	691.424	99.9347	1082.74	633.554	78.8815
Col-0 Replicate6	891.997	111.153	873.408	586.063	71.7708
Col-0 Replicate7	533.98	108.105	1016.63	588.1	89.6148
sic1 Replicate1	3463.88	77.8142	366.944	176.675	47.5309
sic1 Replicate2	2225.16	64.1176	249.262	104.583	18.4095
sic1 Replicate3	4258.58	76.1465	457.517	225.147	36.4326
sic1 Replicate4	4380.97	71.5384	381.41	159.609	23.8121
sic1 Replicate5	3799.96	81.104	392.068	278.466	34.174
sic1 Replicate6	3653.13	75.3793	361.355	193.524	33.7652
sic1 Replicate7	3717.37	75.419	534.365	266.083	48.1412
sic1_CO1 Replicate1	1072.01	100.225	856.463	590.42	84.2879
sic1_CO1 Replicate2	878.249	135.258	825.021	490.939	67.4276
sic1_CO1 Replicate3	947.189	129.586	978.424	506.905	67.8676
sic1_CO1 Replicate4	606.598	96.2111	956.252	609.018	81.4751
sic1_CO1 Replicate5	883.324	95.92	911.072	524.884	58.3492
sic1_CO1 Replicate6	705.307	93.3914	586.016	424.364	73.4185
sic1_CO1 Replicate7	640.111	135.883	995.252	517.956	63.5643
sic1_CO2 Replicate1	1501.9	136.903	590.021	355.198	60.823
sic1_CO2 Replicate2	1214.38	105.692	549.124	249.023	36.2409
sic1_CO2 Replicate3	1038.83	143.161	680.41	433.101	57.7595
sic1_CO2 Replicate4	609.459	105.561	1048.72	522.073	84.8823
sic1_CO2 Replicate5	534.066	147.179	1044.13	584.316	71.5317
sic1_CO2 Replicate6	1291.85	147.714	823.38	392.898	50.5015
sic1_CO2 Replicate7	581.989	140.395	848.965	466.861	60.84
sic1_CO3 Replicate1	1004.88	106.775	772.928	457.879	66.4778
sic1_CO3 Replicate2	1325.03	129.425	711.492	429.895	47.6653
sic1_CO3 Replicate3	1296.39	103.404	842.55	462.804	62.4326
sic1_CO3 Replicate4	1640.56	102.833	794.535	482.722	68.6149
sic1_CO3 Replicate5	874.819	157.575	800.957	462.501	61.8417
sic1_CO3 Replicate6	99.6715	93.6754	1114.39	728.158	112.288
sic1_CO3 Replicate7	1290.66	103.507	968.79	523.554	69.6552

## Sheet: Fig. 4
Fig.4C
	HMA4 relative expression
Col-0 Replicate 1	0.604997
Col-0 Replicate 2	0.679243
Col-0 Replicate 3	0.815072
sic1 Replicate 1	0.298334
sic1 Replicate 2	0.359484
sic1 Replicate 3	0.443498
Fig.4D	HKT1 relative expression
Col-0 Replicate 1	0.544385
Col-0 Replicate 2	0.452535
Col-0 Replicate 3	0.639936
sic1 Replicate 1	0.127317
sic1 Replicate 2	0.133434
sic1 Replicate 3	0.12671
sic1 Replicate 4	0.15974
Fig.4F			Fig.4F
Channel.001			Channel.001
Axis [m]	Col-0 Signal intensity		Axis [m]	sic1Signal intensity
0	106.912		0	96.7945
7.62e-07	121.649		7.62076e-07	107.893
1.52e-06	119.058		1.52415e-06	106.068
2.28e-06	110.98		2.28623e-06	105.731
3.05e-06	104.203		3.0483e-06	107.101
3.81e-06	106.065		3.81038e-06	107.704
4.57e-06	103.879		4.57246e-06	111.95
5.33e-06	100.679		5.33453e-06	107.858
6.09e-06	91.8017		6.09661e-06	101.299
6.85e-06	92.015		6.85868e-06	100.422
7.62e-06	95.7476		7.62076e-06	93.5118
8.38e-06	97.6407		8.38284e-06	86.0682
9.14e-06	96.6284		9.14491e-06	84.2101
9.9e-06	96.0072		9.90699e-06	86.8305
1.07e-05	98.2204		1.06691e-05	86.8733
1.14e-05	94.2654		1.14311e-05	91.8721
1.22e-05	101.261		1.21932e-05	94.7546
1.29e-05	101.204		1.29553e-05	102.277
1.37e-05	99.6199		1.37174e-05	111.367
1.45e-05	104.626		1.44794e-05	121.996
1.52e-05	106.79		1.52415e-05	136.581
1.6e-05	108.717		1.60036e-05	156.543
1.68e-05	119.983		1.67657e-05	166.456
1.75e-05	136.702		1.75277e-05	177.751
1.83e-05	143.481		1.82898e-05	190.926
1.9e-05	155.968		1.90519e-05	194.817
1.98e-05	166.4		1.9814e-05	188.755
2.06e-05	161.671		2.05761e-05	177.877
2.13e-05	156.357		2.13381e-05	163.06
2.21e-05	139.451		2.21002e-05	152.015
2.28e-05	121.398		2.28623e-05	152.233
2.36e-05	108.923		2.36244e-05	148.17
2.44e-05	101.716		2.43864e-05	139.698
2.51e-05	96.4877		2.51485e-05	140.736
2.59e-05	91.1396		2.59106e-05	142.781
2.67e-05	92.2441		2.66727e-05	148.476
2.74e-05	89.2154		2.74347e-05	151.869
2.82e-05	87.7298		2.81968e-05	158.747
2.89e-05	84.4722		2.89589e-05	170.6
2.97e-05	82.7361		2.9721e-05	172.462
3.05e-05	81.3049		3.0483e-05	177.593
3.12e-05	76.6901		3.12451e-05	160.757
3.2e-05	75.125		3.20072e-05	147.856
3.27e-05	72.5766		3.27693e-05	143.022
3.35e-05	72.7212		3.35313e-05	138.204
3.43e-05	73.065		3.42934e-05	133.904
3.5e-05	70.215		3.50555e-05	139.079
3.58e-05	69.4519		3.58176e-05	151.369
3.66e-05	73.4276		3.65796e-05	162.312
3.73e-05	73.0261		3.73417e-05	166.714
3.81e-05	76.6329		3.81038e-05	178.06
3.88e-05	78.2036		3.88659e-05	183.933
3.96e-05	74.9414		3.9628e-05	172.476
4.04e-05	76.8521		4.039e-05	163.84
4.11e-05	78.2805		4.11521e-05	161.323
4.19e-05	77.2663		4.19142e-05	150.909
4.27e-05	73.5932		4.26763e-05	135.226
4.34e-05	76.4561		4.34383e-05	116.915
4.42e-05	78.2375		4.42004e-05	115.654
4.49e-05	76.8116		4.49625e-05	108.975
4.57e-05	84.6985		4.57246e-05	101.054
4.65e-05	88.5193		4.64866e-05	96.4866
4.72e-05	102.404		4.72487e-05	95.5463
4.8e-05	115.88		4.80108e-05	95.3764
4.87e-05	142.969		4.87729e-05	96.0338
4.95e-05	164.665		4.95349e-05	91.4762
5.03e-05	184.667		5.0297e-05	91.1657
5.1e-05	195.414		5.10591e-05	89.3136
5.18e-05	197.053		5.18212e-05	93.0017
5.26e-05	199.31		5.25832e-05	94.7976
5.33e-05	195.703		5.33453e-05	91.9552
5.41e-05	184.871		5.41074e-05	86.5306
5.48e-05	181.494		5.48695e-05	85.0132
5.56e-05	177.818		5.56315e-05	86.8309
5.64e-05	181.496		5.63936e-05	92.1037
5.71e-05	189.924		5.71557e-05	92.2922
5.79e-05	193.81		5.79178e-05	97.9425
5.86e-05	201.297		5.86799e-05	100.579
5.94e-05	202.869		5.94419e-05	109.174
6.02e-05	205.612		6.0204e-05	113.158
6.09e-05	211.31		6.09661e-05	120.838
6.17e-05	216.398		6.17282e-05	126.449
6.25e-05	217.777		6.24902e-05	120.662
6.32e-05	223.493		6.32523e-05	120.985
6.4e-05	231.848		6.40144e-05	123.662
6.47e-05	221.526		6.47765e-05	122.76
6.55e-05	211.096		6.55385e-05	120.563
6.63e-05	210.843		6.63006e-05	115.369
6.7e-05	222.162		6.70627e-05	123.881
6.78e-05	227.448		6.78248e-05	137.748
6.85e-05	220.291		6.85868e-05	150.471
6.93e-05	228.217		6.93489e-05	151.02
7.01e-05	231.002		7.0111e-05	160.654
7.08e-05	233.342		7.08731e-05	173.389
7.16e-05	232.258		7.16351e-05	186.068
7.24e-05	229.093		7.23972e-05	196.753
7.31e-05	232.928		7.31593e-05	209.74
7.39e-05	231.128		7.39214e-05	213.45
7.46e-05	228.741		7.46834e-05	207.887
7.54e-05	217.151		7.54455e-05	199.256
7.62e-05	205.609		7.62076e-05	191.348
7.69e-05	194.05		7.69697e-05	187.638
7.77e-05	191.325		7.77318e-05	174.622
7.84e-05	188.41		7.84938e-05	172.141
7.92e-05	185.011		7.92559e-05	177.461
8e-05	179.751		8.0018e-05	181.919
8.07e-05	183.842		8.07801e-05	180.342
8.15e-05	190.534		8.15421e-05	171.006
8.23e-05	191.741		8.23042e-05	165.036
8.3e-05	189.251		8.30663e-05	160.609
8.38e-05	183.028		8.38284e-05	150.493
8.45e-05	172.883		8.45904e-05	134.85
8.53e-05	159.115		8.53525e-05	127.041
8.61e-05	156.291		8.61146e-05	117.751
8.68e-05	159.783		8.68767e-05	119.942
8.76e-05	168.675		8.76387e-05	122.561
8.83e-05	180.48		8.84008e-05	128.259
8.91e-05	197.461		8.91629e-05	133.105
8.99e-05	201.625		8.9925e-05	144.818
9.06e-05	201.877		9.0687e-05	159.98
9.14e-05	192.071		9.14491e-05	164.604
9.22e-05	189.862		9.22112e-05	159.967
9.29e-05	186.702		9.29733e-05	138.593
9.37e-05	188.099		9.37353e-05	121.4
9.44e-05	188.567		9.44974e-05	116.017
9.52e-05	187.527		9.52595e-05	102.701
9.6e-05	183.979		9.60216e-05	96.588
9.67e-05	178.52		9.67837e-05	94.2946
9.75e-05	172.078		9.75457e-05	87.953
9.82e-05	168.571		9.83078e-05	84.0983
9.9e-05	173.889		9.90699e-05	76.4531
9.98e-05	178.377		9.9832e-05	70.6736
0.000100534	186.426		0.000100594	65.8342
0.000101296	199.067		0.000101356	61.8807
0.000102057	207.408		0.000102118	60.08
0.000102819	214.378		0.00010288	62.2624
0.00010358	216.276		0.000103642	60.7766
0.000104342	212.146		0.000104404	61.6419
0.000105104	209.222		0.000105166	62.2177
0.000105865	210.309		0.000105929	64.9978
0.000106627	207.352		0.000106691	67.4761
0.000107389	197.851		0.000107453	66.2928
0.00010815	193.069		0.000108215	66.0366
0.000108912	178.713		0.000108977	72.2111
0.000109673	167.257
0.000110435	164.623
0.000111197	152.274
0.000111958	152.868
0.00011272	148.731
0.000113482	147.34
0.000114243	135.308
0.000115005	112.451
0.000115766	93.4531
0.000116528	81.5113
0.00011729	73.35
0.000118051	63.6461
0.000118813	58.4525
0.000119574	56.7906
0.000120336	54.575
0.000121098	50.98
0.000121859	50.7202
0.000122621	46.9746
0.000123383	48.2996
0.000124144	49.4778
0.000124906	48.0997
0.000125667	46.5304
0.000126429	45.7375
0.000127191	43.2618
0.000127952	41.1259
0.000128714	44.9798
0.000129476	44.3256
0.000130237	45.8007
0.000130999	43.3254
0.00013176	45.7308
0.000132522	49.0971
0.000133284	48.0521
0.000134045	51.522
0.000134807	53.8256
0.000135569	49.322
0.00013633	49.8032
0.000137092	51.4091
0.000137853	51.8905
0.000138615	56.3933
0.000139377	57.2271
0.000140138	58.7077
0.0001409	61.1756
0.000141661	64.7631
0.000142423	71.6035
0.000143185	85.5364
0.000143946	100.125
0.000144708	118.589
0.00014547	137.982
0.000146231	139.596
0.000146993	117.249
0.000147754	97.2171
0.000148516	86.5413
0.000149278	84.837
0.000150039	82.8362
0.000150801	82.0357
0.000151563	79.8998
0.000152324	82.042
0.000153086	74.344
0.000153847	76.989
0.000154609	81.6825
0.000155371	85.1266
0.000156132	89.233
0.000156894	86.4734
0.000157656	87.0422
0.000158417	93.1733
0.000159179	93.9349
0.00015994	90.3372
0.000160702	89.4686
0.000161464	85.8991

## Sheet: Fig. 5
Fig.5I
	PM signal intensity	sic1	PM signal intensity
Col-0 NRAMP1-GFP line1 Replicate1 Cell1	31.6104	sic1 NRAMP1-GFP line1 Replicate1 Cell1	18.7083
Col-0 NRAMP1-GFP line1 Replicate1 Cell2	36.7747	sic1 NRAMP1-GFP line1 Replicate1 Cell2	12.6633
Col-0 NRAMP1-GFP line1 Replicate1 Cell3	45.5378	sic1 NRAMP1-GFP line1 Replicate1 Cell3	16.6667
Col-0 NRAMP1-GFP line1 Replicate1 Cell4	32.6437	sic1 NRAMP1-GFP line1 Replicate1 Cell4	12.7542
Col-0 NRAMP1-GFP line1 Replicate1 Cell5	32.7952	sic1 NRAMP1-GFP line1 Replicate1 Cell5	22.2292
Col-0 NRAMP1-GFP line1 Replicate1 Cell6	38.7472	sic1 NRAMP1-GFP line1 Replicate1 Cell6	16.075
Col-0 NRAMP1-GFP line1 Replicate1 Cell7	29.7045	sic1 NRAMP1-GFP line1 Replicate1 Cell7	16.4717
Col-0 NRAMP1-GFP line1 Replicate2 Cell1	29.298	sic1 NRAMP1-GFP line1 Replicate2 Cell1	17.0467
Col-0 NRAMP1-GFP line1 Replicate2 Cell2	22.527	sic1 NRAMP1-GFP line1 Replicate2 Cell2	11.9825
Col-0 NRAMP1-GFP line1 Replicate2 Cell3	25.4535	sic1 NRAMP1-GFP line1 Replicate2 Cell3	10.2208
Col-0 NRAMP1-GFP line1 Replicate2 Cell4	30.8115	sic1 NRAMP1-GFP line1 Replicate2 Cell4	13.9833
Col-0 NRAMP1-GFP line1 Replicate2 Cell5	26.6085	sic1 NRAMP1-GFP line1 Replicate2 Cell5	17.9867
Col-0 NRAMP1-GFP line1 Replicate2 Cell6	31.1505	sic1 NRAMP1-GFP line1 Replicate2 Cell6	14.0742
Col-0 NRAMP1-GFP line1 Replicate2 Cell7	46.0485	sic1 NRAMP1-GFP line1 Replicate2 Cell7	23.5492
Col-0 NRAMP1-GFP line1 Replicate2 Cell8	38.856	sic1 NRAMP1-GFP line1 Replicate2 Cell8	17.395
Col-0 NRAMP1-GFP line1 Replicate3 Cell1	43.02	sic1 NRAMP1-GFP line1 Replicate3 Cell1	17.7917
Col-0 NRAMP1-GFP line1 Replicate3 Cell2	40.1745	sic1 NRAMP1-GFP line1 Replicate3 Cell2	19.5167
Col-0 NRAMP1-GFP line1 Replicate3 Cell3	25.035	sic1 NRAMP1-GFP line1 Replicate3 Cell3	15.6042
Col-0 NRAMP1-GFP line1 Replicate3 Cell4	31.749	sic1 NRAMP1-GFP line1 Replicate3 Cell4	25.0792
Col-0 NRAMP1-GFP line1 Replicate3 Cell5	31.9005	sic1 NRAMP1-GFP line1 Replicate3 Cell5	18.925
Col-0 NRAMP1-GFP line1 Replicate3 Cell6	37.359	sic1 NRAMP1-GFP line1 Replicate3 Cell6	19.3217
Col-0 NRAMP1-GFP line1 Replicate4 Cell1	37.5105	sic1 NRAMP1-GFP line1 Replicate3 Cell7	19.8967
Col-0 NRAMP1-GFP line1 Replicate4 Cell2	43.4625	sic1 NRAMP1-GFP line1 Replicate4 Cell1	14.8325
Col-0 NRAMP1-GFP line1 Replicate4 Cell3	34.4198	sic1 NRAMP1-GFP line1 Replicate4 Cell2	13.0708
Col-0 NRAMP1-GFP line1 Replicate4 Cell4	34.0133	sic1 NRAMP1-GFP line1 Replicate4 Cell3	16.8333
Col-0 NRAMP1-GFP line1 Replicate4 Cell5	27.2423	sic1 NRAMP1-GFP line1 Replicate4 Cell4	20.8367
Col-0 NRAMP1-GFP line1 Replicate4 Cell6	29.5772	sic1 NRAMP1-GFP line1 Replicate4 Cell5	16.9242
Col-0 NRAMP1-GFP line1 Replicate5 Cell1	34.1192	sic1 NRAMP1-GFP line1 Replicate4 Cell6	11.856
Col-0 NRAMP1-GFP line1 Replicate5 Cell2	28.3235	sic1 NRAMP1-GFP line1 Replicate4 Cell7	15.6185
Col-0 NRAMP1-GFP line1 Replicate5 Cell3	33.6815	sic1 NRAMP1-GFP line1 Replicate4 Cell8	19.6219
Col-0 NRAMP1-GFP line1 Replicate5 Cell4	29.4785	sic1 NRAMP1-GFP line1 Replicate5 Cell1	15.7094
Col-0 NRAMP1-GFP line1 Replicate5 Cell5	32.6568	sic1 NRAMP1-GFP line1 Replicate5 Cell2	25.1844
Col-0 NRAMP1-GFP line1 Replicate5 Cell6	28.4538	sic1 NRAMP1-GFP line1 Replicate5 Cell3	19.0302
Col-0 NRAMP1-GFP line2 Replicate1 Cell1	32.9958	sic1 NRAMP1-GFP line1 Replicate5 Cell4	19.4269
Col-0 NRAMP1-GFP line2 Replicate1 Cell2	47.8938	sic1 NRAMP1-GFP line1 Replicate5 Cell5	21.1519
Col-0 NRAMP1-GFP line2 Replicate1 Cell3	40.7013	sic1 NRAMP1-GFP line1 Replicate5 Cell6	17.2394
Col-0 NRAMP1-GFP line2 Replicate1 Cell4	44.8653	sic1 NRAMP1-GFP line1 Replicate5 Cell7	26.7144
Col-0 NRAMP1-GFP line2 Replicate1 Cell5	42.0198	sic1 NRAMP1-GFP line2 Replicate1 Cell1	20.5602
Col-0 NRAMP1-GFP line2 Replicate1 Cell6	26.8803	sic1 NRAMP1-GFP line2 Replicate1 Cell2	14.8442
Col-0 NRAMP1-GFP line2 Replicate2 Cell1	33.5943	sic1 NRAMP1-GFP line2 Replicate1 Cell3	24.3192
Col-0 NRAMP1-GFP line2 Replicate2 Cell2	33.7458	sic1 NRAMP1-GFP line2 Replicate1 Cell4	18.165
Col-0 NRAMP1-GFP line2 Replicate2 Cell3	39.6978	sic1 NRAMP1-GFP line2 Replicate1 Cell5	18.5617
Col-0 NRAMP1-GFP line2 Replicate2 Cell4	30.6551	sic1 NRAMP1-GFP line2 Replicate1 Cell6	19.1367
Col-0 NRAMP1-GFP line2 Replicate2 Cell5	37.8525	sic1 NRAMP1-GFP line2 Replicate1 Cell7	14.0725
Col-0 NRAMP1-GFP line2 Replicate2 Cell6	28.8098	sic1 NRAMP1-GFP line2 Replicate2 Cell1	12.3108
Col-0 NRAMP1-GFP line2 Replicate2 Cell7	35.5137	sic1 NRAMP1-GFP line2 Replicate2 Cell2	16.0733
Col-0 NRAMP1-GFP line2 Replicate3 Cell1	43.4475	sic1 NRAMP1-GFP line2 Replicate2 Cell3	20.0767
Col-0 NRAMP1-GFP line2 Replicate3 Cell2	43.8442	sic1 NRAMP1-GFP line2 Replicate2 Cell4	16.1642
Col-0 NRAMP1-GFP line2 Replicate3 Cell3	45.5692	sic1 NRAMP1-GFP line2 Replicate2 Cell5	11.096
Col-0 NRAMP1-GFP line2 Replicate3 Cell4	41.6567	sic1 NRAMP1-GFP line2 Replicate2 Cell6	14.8585
Col-0 NRAMP1-GFP line2 Replicate3 Cell5	51.1317	sic1 NRAMP1-GFP line2 Replicate2 Cell7	18.8619
Col-0 NRAMP1-GFP line2 Replicate4 Cell1	44.9775	sic1 NRAMP1-GFP line2 Replicate2 Cell8	14.9494
Col-0 NRAMP1-GFP line2 Replicate4 Cell2	24.4173	sic1 NRAMP1-GFP line2 Replicate3 Cell1	24.4244
Col-0 NRAMP1-GFP line2 Replicate4 Cell3	43.7087	sic1 NRAMP1-GFP line2 Replicate3 Cell2	18.2702
Col-0 NRAMP1-GFP line2 Replicate4 Cell4	39.7962	sic1 NRAMP1-GFP line2 Replicate3 Cell3	18.6669
Col-0 NRAMP1-GFP line2 Replicate4 Cell5	34.728	sic1 NRAMP1-GFP line2 Replicate3 Cell4	20.3919
Col-0 NRAMP1-GFP line2 Replicate4 Cell6	38.4905	sic1 NRAMP1-GFP line2 Replicate3 Cell5	16.4794
Col-0 NRAMP1-GFP line2 Replicate5 Cell1	42.4939	sic1 NRAMP1-GFP line2 Replicate3 Cell6	25.9544
Col-0 NRAMP1-GFP line2 Replicate5 Cell2	38.5814	sic1 NRAMP1-GFP line2 Replicate3 Cell7	18.0214
Col-0 NRAMP1-GFP line2 Replicate5 Cell3	31.7785	sic1 NRAMP1-GFP line2 Replicate4 Cell1	27.4964
Col-0 NRAMP1-GFP line2 Replicate5 Cell4	38.4824	sic1 NRAMP1-GFP line2 Replicate4 Cell2	21.3422
Col-0 NRAMP1-GFP line2 Replicate5 Cell5	38.6339	sic1 NRAMP1-GFP line2 Replicate4 Cell3	21.7389
Col-0 NRAMP1-GFP line2 Replicate5 Cell6	44.5859	sic1 NRAMP1-GFP line2 Replicate4 Cell4	23.4639
Col-0 NRAMP1-GFP line2 Replicate5 Cell7	35.5432	sic1 NRAMP1-GFP line2 Replicate4 Cell5	19.5514
Col-0 NRAMP1-GFP line3 Replicate1 Cell1	35.1367	sic1 NRAMP1-GFP line2 Replicate4 Cell6	29.0264
Col-0 NRAMP1-GFP line3 Replicate1 Cell2	28.3657	sic1 NRAMP1-GFP line2 Replicate4 Cell7	22.8722
Col-0 NRAMP1-GFP line3 Replicate1 Cell3	30.7006	sic1 NRAMP1-GFP line2 Replicate5 Cell1	2.312
Col-0 NRAMP1-GFP line3 Replicate1 Cell4	35.2426	sic1 NRAMP1-GFP line2 Replicate5 Cell2	17.1562
Col-0 NRAMP1-GFP line3 Replicate1 Cell5	50.1406	sic1 NRAMP1-GFP line2 Replicate5 Cell3	26.6312
Col-0 NRAMP1-GFP line3 Replicate2 Cell1	42.9481	sic1 NRAMP1-GFP line2 Replicate5 Cell4	20.477
Col-0 NRAMP1-GFP line3 Replicate2 Cell2	42.1937	sic1 NRAMP1-GFP line2 Replicate5 Cell5	20.8737
Col-0 NRAMP1-GFP line3 Replicate2 Cell3	42.7687	sic1 NRAMP1-GFP line2 Replicate5 Cell6	21.4487
Col-0 NRAMP1-GFP line3 Replicate2 Cell4	37.7045	sic1 NRAMP1-GFP line2 Replicate5 Cell7	16.3845
Col-0 NRAMP1-GFP line3 Replicate2 Cell5	35.9428	sic1 NRAMP1-GFP line2 Replicate5 Cell8	14.6228
Col-0 NRAMP1-GFP line3 Replicate2 Cell6	39.7053	sic1 NRAMP1-GFP line2 Replicate5 Cell9	18.3853
Col-0 NRAMP1-GFP line3 Replicate2 Cell7	44.0239	sic1 NRAMP1-GFP line3 Replicate1 Cell1	22.3887
Col-0 NRAMP1-GFP line3 Replicate3 Cell1	40.1114	sic1 NRAMP1-GFP line3 Replicate1 Cell2	18.4762
Col-0 NRAMP1-GFP line3 Replicate3 Cell2	49.5864	sic1 NRAMP1-GFP line3 Replicate1 Cell3	13.408
Col-0 NRAMP1-GFP line3 Replicate3 Cell3	49.6017	sic1 NRAMP1-GFP line3 Replicate1 Cell4	17.1705
Col-0 NRAMP1-GFP line3 Replicate3 Cell4	35.6652	sic1 NRAMP1-GFP line3 Replicate1 Cell5	21.1739
Col-0 NRAMP1-GFP line3 Replicate3 Cell5	41.6172	sic1 NRAMP1-GFP line3 Replicate1 Cell6	17.2614
Col-0 NRAMP1-GFP line3 Replicate3 Cell6	32.5745	sic1 NRAMP1-GFP line3 Replicate2 Cell1	26.7364
Col-0 NRAMP1-GFP line3 Replicate3 Cell7	32.168	sic1 NRAMP1-GFP line3 Replicate2 Cell2	20.5822
Col-0 NRAMP1-GFP line3 Replicate4 Cell1	25.397	sic1 NRAMP1-GFP line3 Replicate2 Cell3	20.9789
Col-0 NRAMP1-GFP line3 Replicate4 Cell2	49.0172	sic1 NRAMP1-GFP line3 Replicate2 Cell4	22.7039
Col-0 NRAMP1-GFP line3 Replicate4 Cell3	41.8247	sic1 NRAMP1-GFP line3 Replicate2 Cell5	18.7914
Col-0 NRAMP1-GFP line3 Replicate4 Cell4	45.9887	sic1 NRAMP1-GFP line3 Replicate3 Cell1	28.2664
Col-0 NRAMP1-GFP line3 Replicate4 Cell5	43.1432	sic1 NRAMP1-GFP line3 Replicate3 Cell2	28.2817
Col-0 NRAMP1-GFP line3 Replicate4 Cell6	28.0037	sic1 NRAMP1-GFP line3 Replicate3 Cell3	22.1275
Col-0 NRAMP1-GFP line3 Replicate5 Cell1	34.7177	sic1 NRAMP1-GFP line3 Replicate3 Cell4	22.5242
Col-0 NRAMP1-GFP line3 Replicate5 Cell2	34.8692	sic1 NRAMP1-GFP line3 Replicate3 Cell5	24.2492
Col-0 NRAMP1-GFP line3 Replicate5 Cell3	40.8212	sic1 NRAMP1-GFP line3 Replicate3 Cell6	20.3367
Col-0 NRAMP1-GFP line3 Replicate5 Cell4	48.0564	sic1 NRAMP1-GFP line3 Replicate4 Cell1	29.8117
Col-0 NRAMP1-GFP line3 Replicate5 Cell5	41.9022	sic1 NRAMP1-GFP line3 Replicate4 Cell2	23.6575
Col-0 NRAMP1-GFP line3 Replicate5 Cell6	42.2989	sic1 NRAMP1-GFP line3 Replicate4 Cell3	3.0973
		sic1 NRAMP1-GFP line3 Replicate4 Cell4	17.9415
		sic1 NRAMP1-GFP line3 Replicate4 Cell5	27.4165
		sic1 NRAMP1-GFP line3 Replicate4 Cell6	21.2623
		sic1 NRAMP1-GFP line3 Replicate5 Cell1	21.659
		sic1 NRAMP1-GFP line3 Replicate5 Cell2	22.234
		sic1 NRAMP1-GFP line3 Replicate5 Cell3	17.1698
		sic1 NRAMP1-GFP line3 Replicate5 Cell4	15.4081
		sic1 NRAMP1-GFP line3 Replicate5 Cell5	19.1706
		sic1 NRAMP1-GFP line3 Replicate5 Cell6	23.174
Fig.5J
	Intracellular signal intensity	sic1	Intracellular signal intensity
Col-0 NRAMP1-GFP line1 Replicate1 Cell1	3.977	sic1 NRAMP1-GFP line1 Replicate1 Cell1	13.751
Col-0 NRAMP1-GFP line1 Replicate1 Cell2	2.879	sic1 NRAMP1-GFP line1 Replicate1 Cell2	15.299
Col-0 NRAMP1-GFP line1 Replicate1 Cell3	2.003	sic1 NRAMP1-GFP line1 Replicate1 Cell3	13.81
Col-0 NRAMP1-GFP line1 Replicate1 Cell4	2.055	sic1 NRAMP1-GFP line1 Replicate1 Cell4	11.871
Col-0 NRAMP1-GFP line1 Replicate2 Cell1	6.119	sic1 NRAMP1-GFP line1 Replicate2 Cell1	11.488
Col-0 NRAMP1-GFP line1 Replicate2 Cell2	4.489	sic1 NRAMP1-GFP line1 Replicate2 Cell2	12.285
Col-0 NRAMP1-GFP line1 Replicate2 Cell3	3.412	sic1 NRAMP1-GFP line1 Replicate2 Cell3	11.692
Col-0 NRAMP1-GFP line1 Replicate2 Cell4	3.237	sic1 NRAMP1-GFP line1 Replicate2 Cell4	11.484
Col-0 NRAMP1-GFP line1 Replicate3 Cell1	2.818	sic1 NRAMP1-GFP line1 Replicate2 Cell5	12.594
Col-0 NRAMP1-GFP line1 Replicate3 Cell2	3.163	sic1 NRAMP1-GFP line1 Replicate3 Cell1	12.788
Col-0 NRAMP1-GFP line1 Replicate3 Cell3	2.099	sic1 NRAMP1-GFP line1 Replicate3 Cell2	14.922
Col-0 NRAMP1-GFP line1 Replicate3 Cell4	1.516	sic1 NRAMP1-GFP line1 Replicate3 Cell3	12.983
Col-0 NRAMP1-GFP line1 Replicate4 Cell1	4.251	sic1 NRAMP1-GFP line1 Replicate3 Cell4	12.6
Col-0 NRAMP1-GFP line1 Replicate4 Cell2	3.479	sic1 NRAMP1-GFP line1 Replicate3 Cell5	13.397
Col-0 NRAMP1-GFP line1 Replicate4 Cell3	4.368	sic1 NRAMP1-GFP line1 Replicate4 Cell1	12.804
Col-0 NRAMP1-GFP line1 Replicate4 Cell4	2.563	sic1 NRAMP1-GFP line1 Replicate4 Cell2	12.596
Col-0 NRAMP1-GFP line1 Replicate4 Cell5	3.887	sic1 NRAMP1-GFP line1 Replicate4 Cell3	13.706
Col-0 NRAMP1-GFP line1 Replicate4 Cell6	4.279	sic1 NRAMP1-GFP line1 Replicate4 Cell4	13.9
Col-0 NRAMP1-GFP line1 Replicate5 Cell1	5.07257	sic1 NRAMP1-GFP line1 Replicate5 Cell1	16.034
Col-0 NRAMP1-GFP line1 Replicate5 Cell2	3.85556	sic1 NRAMP1-GFP line1 Replicate5 Cell2	14.095
Col-0 NRAMP1-GFP line1 Replicate5 Cell3	3.65781	sic1 NRAMP1-GFP line1 Replicate5 Cell3	13.712
Col-0 NRAMP1-GFP line1 Replicate5 Cell4	3.18434	sic1 NRAMP1-GFP line1 Replicate5 Cell4	14.509
Col-0 NRAMP1-GFP line1 Replicate5 Cell5	3.57419	sic1 NRAMP1-GFP line2 Replicate1 Cell1	13.916
Col-0 NRAMP1-GFP line1 Replicate5 Cell6	2.37187	sic1 NRAMP1-GFP line2 Replicate1 Cell2	12.9999
Col-0 NRAMP1-GFP line2 Replicate1 Cell1	1.71308	sic1 NRAMP1-GFP line2 Replicate1 Cell3	14.2564
Col-0 NRAMP1-GFP line2 Replicate1 Cell2	4.80363	sic1 NRAMP1-GFP line2 Replicate1 Cell4	14.476
Col-0 NRAMP1-GFP line2 Replicate1 Cell3	3.93127	sic1 NRAMP1-GFP line2 Replicate1 Cell5	16.8917
Col-0 NRAMP1-GFP line2 Replicate1 Cell4	4.93584	sic1 NRAMP1-GFP line2 Replicate2 Cell1	14.6968
Col-0 NRAMP1-GFP line2 Replicate1 Cell5	2.89619	sic1 NRAMP1-GFP line2 Replicate2 Cell2	14.2632
Col-0 NRAMP1-GFP line2 Replicate2 Cell1	4.39231	sic1 NRAMP1-GFP line2 Replicate2 Cell3	15.1654
Col-0 NRAMP1-GFP line2 Replicate2 Cell2	4.83527	sic1 NRAMP1-GFP line2 Replicate2 Cell4	14.4941
Col-0 NRAMP1-GFP line2 Replicate2 Cell3	5.732	sic1 NRAMP1-GFP line2 Replicate3 Cell1	14.2587
Col-0 NRAMP1-GFP line2 Replicate2 Cell4	4.35678	sic1 NRAMP1-GFP line2 Replicate3 Cell2	15.5152
Col-0 NRAMP1-GFP line2 Replicate3 Cell1	4.42813	sic1 NRAMP1-GFP line2 Replicate3 Cell3	15.7348
Col-0 NRAMP1-GFP line2 Replicate3 Cell2	3.62396	sic1 NRAMP1-GFP line2 Replicate3 Cell4	18.1505
Col-0 NRAMP1-GFP line2 Replicate3 Cell3	4.55	sic1 NRAMP1-GFP line2 Replicate4 Cell1	15.9555
Col-0 NRAMP1-GFP line2 Replicate3 Cell4	2.66979	sic1 NRAMP1-GFP line2 Replicate4 Cell2	15.522
Col-0 NRAMP1-GFP line2 Replicate4 Cell1	4.04896	sic1 NRAMP1-GFP line2 Replicate4 Cell3	16.4242
Col-0 NRAMP1-GFP line2 Replicate4 Cell2	4.45729	sic1 NRAMP1-GFP line2 Replicate4 Cell4	15.7529
Col-0 NRAMP1-GFP line2 Replicate4 Cell3	5.28393	sic1 NRAMP1-GFP line2 Replicate5 Cell1	14.7159
Col-0 NRAMP1-GFP line2 Replicate4 Cell4	4.01621	sic1 NRAMP1-GFP line2 Replicate5 Cell2	16.1383
Col-0 NRAMP1-GFP line2 Replicate5 Cell1	3.81022	sic1 NRAMP1-GFP line2 Replicate5 Cell3	20.3938
Col-0 NRAMP1-GFP line2 Replicate5 Cell2	3.31702	sic1 NRAMP1-GFP line2 Replicate5 Cell4	13.3208
Col-0 NRAMP1-GFP line2 Replicate5 Cell3	3.72311	sic1 NRAMP1-GFP line3 Replicate1 Cell1	15.5438
Col-0 NRAMP1-GFP line2 Replicate5 Cell4	2.4707	sic1 NRAMP1-GFP line3 Replicate1 Cell2	13.524
Col-0 NRAMP1-GFP line3 Replicate1 Cell1	1.78446	sic1 NRAMP1-GFP line3 Replicate1 Cell3	13.125
Col-0 NRAMP1-GFP line3 Replicate1 Cell2	2.65649	sic1 NRAMP1-GFP line3 Replicate1 Cell4	13.9552
Col-0 NRAMP1-GFP line3 Replicate1 Cell3	1.91865	sic1 NRAMP1-GFP line3 Replicate2 Cell1	13.3375
Col-0 NRAMP1-GFP line3 Replicate1 Cell4	5.38007	sic1 NRAMP1-GFP line3 Replicate2 Cell2	13.1208
Col-0 NRAMP1-GFP line3 Replicate2 Cell1	4.40302	sic1 NRAMP1-GFP line3 Replicate2 Cell3	14.125
Col-0 NRAMP1-GFP line3 Replicate2 Cell2	5.52814	sic1 NRAMP1-GFP line3 Replicate2 Cell4	14.946
Col-0 NRAMP1-GFP line3 Replicate2 Cell3	3.24373	sic1 NRAMP1-GFP line3 Replicate3 Cell1	14.3351
Col-0 NRAMP1-GFP line3 Replicate2 Cell4	4.91939	sic1 NRAMP1-GFP line3 Replicate3 Cell2	13.3914
Col-0 NRAMP1-GFP line3 Replicate3 Cell1	5.4155	sic1 NRAMP1-GFP line3 Replicate3 Cell3	14.6858
Col-0 NRAMP1-GFP line3 Replicate3 Cell2	6.41984	sic1 NRAMP1-GFP line3 Replicate3 Cell4	18.5584
Col-0 NRAMP1-GFP line3 Replicate3 Cell3	4.8796	sic1 NRAMP1-GFP line3 Replicate4 Cell1	12.122
Col-0 NRAMP1-GFP line3 Replicate3 Cell4	4.9595	sic1 NRAMP1-GFP line3 Replicate4 Cell2	14.1448
Col-0 NRAMP1-GFP line3 Replicate4 Cell1	4.05883	sic1 NRAMP1-GFP line3 Replicate4 Cell3	12.3068
Col-0 NRAMP1-GFP line3 Replicate4 Cell2	5.096	sic1 NRAMP1-GFP line3 Replicate4 Cell4	11.9437
Col-0 NRAMP1-GFP line3 Replicate4 Cell3	2.99017	sic1 NRAMP1-GFP line3 Replicate5 Cell1	12.6992
Col-0 NRAMP1-GFP line3 Replicate4 Cell4	4.53483	sic1 NRAMP1-GFP line3 Replicate5 Cell2	12.1371
Col-0 NRAMP1-GFP line3 Replicate4 Cell5	4.99217	sic1 NRAMP1-GFP line3 Replicate5 Cell3	11.94
Col-0 NRAMP1-GFP line3 Replicate5 Cell1	5.918
Col-0 NRAMP1-GFP line3 Replicate5 Cell2	4.49815
Col-0 NRAMP1-GFP line3 Replicate5 Cell3	4.26745
Col-0 NRAMP1-GFP line3 Replicate5 Cell4	3.71506
Fig.5K	Signal intensity ratio		Signal intensity ratio
Col-0 NRAMP1-GFP line1 Replicate1 Cell1	6.73585	sic1 NRAMP1-GFP line1 Replicate1 Cell1	1.36051
Col-0 NRAMP1-GFP line1 Replicate1 Cell2	10.825	sic1 NRAMP1-GFP line1 Replicate1 Cell2	0.827723
Col-0 NRAMP1-GFP line1 Replicate1 Cell3	8.24981	sic1 NRAMP1-GFP line1 Replicate1 Cell3	1.20685
Col-0 NRAMP1-GFP line1 Replicate1 Cell4	5.83478	sic1 NRAMP1-GFP line1 Replicate1 Cell4	1.0744
Col-0 NRAMP1-GFP line1 Replicate2 Cell1	4.54201	sic1 NRAMP1-GFP line1 Replicate2 Cell1	1.93499
Col-0 NRAMP1-GFP line1 Replicate2 Cell2	7.31491	sic1 NRAMP1-GFP line1 Replicate2 Cell2	1.30851
Col-0 NRAMP1-GFP line1 Replicate2 Cell3	7.37787	sic1 NRAMP1-GFP line1 Replicate2 Cell3	1.4088
Col-0 NRAMP1-GFP line1 Replicate2 Cell4	7.67032	sic1 NRAMP1-GFP line1 Replicate2 Cell4	1.48438
Col-0 NRAMP1-GFP line1 Replicate3 Cell1	6.77455	sic1 NRAMP1-GFP line1 Replicate2 Cell5	0.951445
Col-0 NRAMP1-GFP line1 Replicate3 Cell2	6.81972	sic1 NRAMP1-GFP line1 Replicate3 Cell1	0.799252
Col-0 NRAMP1-GFP line1 Replicate3 Cell3	9.05011	sic1 NRAMP1-GFP line1 Replicate3 Cell2	0.937095
Col-0 NRAMP1-GFP line1 Replicate3 Cell4	6.39981	sic1 NRAMP1-GFP line1 Replicate3 Cell3	1.3854
Col-0 NRAMP1-GFP line1 Replicate4 Cell1	6.21	sic1 NRAMP1-GFP line1 Replicate3 Cell4	1.117
Col-0 NRAMP1-GFP line1 Replicate4 Cell2	6.13231	sic1 NRAMP1-GFP line1 Replicate3 Cell5	1.75779
Col-0 NRAMP1-GFP line1 Replicate4 Cell3	7.53865	sic1 NRAMP1-GFP line1 Replicate4 Cell1	1.35856
Col-0 NRAMP1-GFP line1 Replicate4 Cell4	5.75001	sic1 NRAMP1-GFP line1 Replicate4 Cell2	1.41249
Col-0 NRAMP1-GFP line1 Replicate4 Cell5	5.36916	sic1 NRAMP1-GFP line1 Replicate4 Cell3	1.42395
Col-0 NRAMP1-GFP line1 Replicate4 Cell6	4.95819	sic1 NRAMP1-GFP line1 Replicate4 Cell4	1.1226
Col-0 NRAMP1-GFP line1 Replicate5 Cell1	5.3042	sic1 NRAMP1-GFP line1 Replicate5 Cell1	1.56412
Col-0 NRAMP1-GFP line1 Replicate5 Cell2	7.01178	sic1 NRAMP1-GFP line1 Replicate5 Cell2	1.34267
Col-0 NRAMP1-GFP line1 Replicate5 Cell3	8.65551	sic1 NRAMP1-GFP line1 Replicate5 Cell3	1.40911
Col-0 NRAMP1-GFP line1 Replicate5 Cell4	9.98279	sic1 NRAMP1-GFP line1 Replicate5 Cell4	1.37133
Col-0 NRAMP1-GFP line1 Replicate5 Cell5	6.91535	sic1 NRAMP1-GFP line2 Replicate1 Cell1	1.06586
Col-0 NRAMP1-GFP line1 Replicate5 Cell6	12.298	sic1 NRAMP1-GFP line2 Replicate1 Cell2	1.00546
Col-0 NRAMP1-GFP line2 Replicate1 Cell1	7.50429	sic1 NRAMP1-GFP line2 Replicate1 Cell3	1.18076
Col-0 NRAMP1-GFP line2 Replicate1 Cell2	4.80609	sic1 NRAMP1-GFP line2 Replicate1 Cell4	1.43939
Col-0 NRAMP1-GFP line2 Replicate1 Cell3	6.37591	sic1 NRAMP1-GFP line2 Replicate1 Cell5	1.00192
Col-0 NRAMP1-GFP line2 Replicate1 Cell4	5.85809	sic1 NRAMP1-GFP line2 Replicate2 Cell1	0.806711
Col-0 NRAMP1-GFP line2 Replicate1 Cell5	8.28777	sic1 NRAMP1-GFP line2 Replicate2 Cell2	1.09502
Col-0 NRAMP1-GFP line2 Replicate2 Cell1	6.49855	sic1 NRAMP1-GFP line2 Replicate2 Cell3	1.29386
Col-0 NRAMP1-GFP line2 Replicate2 Cell2	5.16657	sic1 NRAMP1-GFP line2 Replicate2 Cell4	1.08384
Col-0 NRAMP1-GFP line2 Replicate2 Cell3	4.8282	sic1 NRAMP1-GFP line2 Replicate3 Cell1	1.76625
Col-0 NRAMP1-GFP line2 Replicate2 Cell4	5.53468	sic1 NRAMP1-GFP line2 Replicate3 Cell2	1.22655
Col-0 NRAMP1-GFP line2 Replicate3 Cell1	6.31476	sic1 NRAMP1-GFP line2 Replicate3 Cell3	1.23464
Col-0 NRAMP1-GFP line2 Replicate3 Cell2	11.1999	sic1 NRAMP1-GFP line2 Replicate3 Cell4	1.16536
Col-0 NRAMP1-GFP line2 Replicate3 Cell3	7.5808	sic1 NRAMP1-GFP line2 Replicate4 Cell1	1.08046
Col-0 NRAMP1-GFP line2 Replicate3 Cell4	7.46169	sic1 NRAMP1-GFP line2 Replicate4 Cell2	1.72107
Col-0 NRAMP1-GFP line2 Replicate4 Cell1	8.79485	sic1 NRAMP1-GFP line2 Replicate4 Cell3	1.25182
Col-0 NRAMP1-GFP line2 Replicate4 Cell2	5.11071	sic1 NRAMP1-GFP line2 Replicate4 Cell4	0.942313
Col-0 NRAMP1-GFP line2 Replicate4 Cell3	5.38799	sic1 NRAMP1-GFP line2 Replicate5 Cell1	1.65258
Col-0 NRAMP1-GFP line2 Replicate4 Cell4	7.12068	sic1 NRAMP1-GFP line2 Replicate5 Cell2	1.12559
Col-0 NRAMP1-GFP line2 Replicate5 Cell1	8.82947	sic1 NRAMP1-GFP line2 Replicate5 Cell3	0.910162
Col-0 NRAMP1-GFP line2 Replicate5 Cell2	7.83199	sic1 NRAMP1-GFP line2 Replicate5 Cell4	1.4366
Col-0 NRAMP1-GFP line2 Replicate5 Cell3	8.61601	sic1 NRAMP1-GFP line3 Replicate1 Cell1	0.905348
Col-0 NRAMP1-GFP line2 Replicate5 Cell4	9.88185	sic1 NRAMP1-GFP line3 Replicate1 Cell2	0.910298
Col-0 NRAMP1-GFP line3 Replicate1 Cell1	6.69635	sic1 NRAMP1-GFP line3 Replicate1 Cell3	1.22463
Col-0 NRAMP1-GFP line3 Replicate1 Cell2	6.23322	sic1 NRAMP1-GFP line3 Replicate1 Cell4	1.43865
Col-0 NRAMP1-GFP line3 Replicate1 Cell3	6.65388	sic1 NRAMP1-GFP line3 Replicate2 Cell1	1.21193
Col-0 NRAMP1-GFP line3 Replicate1 Cell4	7.17797	sic1 NRAMP1-GFP line3 Replicate2 Cell2	0.845681
Col-0 NRAMP1-GFP line3 Replicate2 Cell1	8.01773	sic1 NRAMP1-GFP line3 Replicate2 Cell3	1.05193
Col-0 NRAMP1-GFP line3 Replicate2 Cell2	7.83843	sic1 NRAMP1-GFP line3 Replicate2 Cell4	1.262
Col-0 NRAMP1-GFP line3 Replicate2 Cell3	11.7508	sic1 NRAMP1-GFP line3 Replicate3 Cell1	1.04285
Col-0 NRAMP1-GFP line3 Replicate2 Cell4	4.20634	sic1 NRAMP1-GFP line3 Replicate3 Cell2	1.82388
Col-0 NRAMP1-GFP line3 Replicate3 Cell1	6.83985	sic1 NRAMP1-GFP line3 Replicate3 Cell3	1.24407
Col-0 NRAMP1-GFP line3 Replicate3 Cell2	5.25333	sic1 NRAMP1-GFP line3 Replicate3 Cell4	1.00585
Col-0 NRAMP1-GFP line3 Replicate3 Cell3	6.03135	sic1 NRAMP1-GFP line3 Replicate4 Cell1	1.68223
Col-0 NRAMP1-GFP line3 Replicate3 Cell4	6.57709	sic1 NRAMP1-GFP line3 Replicate4 Cell2	1.16505
Col-0 NRAMP1-GFP line3 Replicate4 Cell1	8.87244	sic1 NRAMP1-GFP line3 Replicate4 Cell3	2.10894
Col-0 NRAMP1-GFP line3 Replicate4 Cell2	6.41603	sic1 NRAMP1-GFP line3 Replicate4 Cell4	1.50885
Col-0 NRAMP1-GFP line3 Replicate4 Cell3	9.00649	sic1 NRAMP1-GFP line3 Replicate5 Cell1	2.1652
Col-0 NRAMP1-GFP line3 Replicate4 Cell4	7.1915	sic1 NRAMP1-GFP line3 Replicate5 Cell2	1.75842
Col-0 NRAMP1-GFP line3 Replicate4 Cell5	6.5584	sic1 NRAMP1-GFP line3 Replicate5 Cell3	1.82068
Col-0 NRAMP1-GFP line3 Replicate5 Cell1	6.38471
Col-0 NRAMP1-GFP line3 Replicate5 Cell2	6.69638
Col-0 NRAMP1-GFP line3 Replicate5 Cell3	6.97768
Col-0 NRAMP1-GFP line3 Replicate5 Cell4	6.47061

## Sheet: Fig.6
Fig.6B	Internalized fluorescence intensity
	10 min	30 min	60 min
Col-0 replicate 1	17.25	31.28	73.04
Col-0 replicate 2	13.17	42.13	68.18
Col-0 replicate 3	16.8	37.46	71.41
Col-0 replicate 4	18.29	40.22	65.05
Col-0 replicate 5	22.83	42.48	69.03
Col-0 replicate 6	16.28	38.94	61.25
Col-0 replicate 7	17.17	38.02	85.32
Col-0 replicate 8	12.44	51.03	59.28
Col-0 replicate 9	13.56	36.49	70.22
sic1 replicate 1	22.03	23.19	30.38
sic1 replicate 2	18.6	24.92	33.14
sic1 replicate 3	14.33	22.32	35
sic1 replicate 4	16.96	27.75	28.4
sic1 replicate 5	14.56	35.23	42.17
sic1 replicate 6	17.9	26.2	35.16
sic1 replicate 7	12.04	25.04	37.65
sic1 replicate 8	13.41	17.58	29.07
sic1 replicate 9	16.27	23.87	48.31
Fig. 6D	Totall cell number	Cell with BFA bodies	Percentage (%)
Col-0 NRAMP1-Line 1	22	5	22.7273
Col-0 NRAMP1-Line 2	26	3	11.5385
Col-0 NRAMP1-Line 3	13	1	7.69231
Col-0 NRAMP1-Line 4	17	1	5.88235
Col-0 NRAMP1-Line 5	16	1	6.25
sic1-NRAMP1-Lin1	23	13	56.5217
sic1-NRAMP1-Lin2	21	7	33.3333
sic1-NRAMP1-Lin3	21	10	47.619
sic1-NRAMP1-Lin4	22	11	50
sic1-NRAMP1-Lin5	25	17	68
Fig. 6F CHX and BFA treatment	Totall cell number	Cell with BFA bodies	Percentage (%)
Col-0 NRAMP1-Line 1 replicate 1	24	19	79.1667
Col-0 NRAMP1-Line 1 replicate 2	18	18	100
Col-0 NRAMP1-Line 1 replicate 3	18	16	88.8889
Col-0 NRAMP1-Line 2 replicate 1	21	20	95.2381
Col-0 NRAMP1-Line 2 replicate 2	25	23	92
Col-0 NRAMP1-Line 2 replicate 3	14	13	92.8571
Col-0 NRAMP1-Line 3 replicate 1	16	16	100
Col-0 NRAMP1-Line 3 replicate 2	17	16	94.1176
Col-0 NRAMP1-Line 3 replicate 3	23	21	91.3043
sic1-NRAMP1-Line 1 replicate 1	29	20	68.9655
sic1-NRAMP1-Line 1 replicate 2	27	21	77.7778
sic1-NRAMP1-Line 1 replicate 3	26	23	88.4615
sic1-NRAMP1-Line 2 replicate 1	23	12	52.1739
sic1-NRAMP1-Line 2 replicate 2	15	11	73.3333
sic1-NRAMP1-Line 2 replicate 3	19	13	68.4211
sic1-NRAMP1-Line 3 replicate 1	20	15	75
sic1-NRAMP1-Line 3 replicate 2	22	17	77.2727
sic1-NRAMP1-Line 3 replicate 3	18	14	77.7778
sic1-NRAMP1-Line 3 replicate 4	17	14	82.3529
Fig. 6F BFA washout
	Totall cell number	Cell with BFA bodies	Percentage (%)
Col-0 NRAMP1-Line 1 replicate 1	23	4	17.3913
Col-0 NRAMP1-Line 1 replicate 2	16	2	12.5
Col-0 NRAMP1-Line 1 replicate 3	27	5	18.5185
Col-0 NRAMP1-Line 2 replicate 1	28	2	7.14286
Col-0 NRAMP1-Line 2 replicate 2	24	3	12.5
Col-0 NRAMP1-Line 2 replicate 3	26	4	15.3846
Col-0 NRAMP1-Line 3 replicate 1	17	1	5.88235
Col-0 NRAMP1-Line 3 replicate 2	21	2	9.52381
Col-0 NRAMP1-Line 3 replicate 3	26	5	19.2308
Col-0 NRAMP1-Line 3 replicate 4	34	7	20.5882
sic1-NRAMP1-Line 1 replicate 1	23	10	43.4783
sic1-NRAMP1-Line 1 replicate 2	26	7	26.9231
sic1-NRAMP1-Line 1 replicate 3	32	13	40.625
sic1-NRAMP1-Line 2 replicate 1	16	8	50
sic1-NRAMP1-Line 2 replicate 2	28	8	28.5714
sic1-NRAMP1-Line 2 replicate 3	26	7	26.9231
sic1-NRAMP1-Line 3 replicate 1	33	12	36.3636
sic1-NRAMP1-Line 3 replicate 2	26	10	38.4615
sic1-NRAMP1-Line 3 replicate 3	18	7	38.8889
sic1-NRAMP1-Line 3 replicate 4	32	8	25
Fig6 H
Number of secretory vesicles
WT	sic1
13	4
10	3
6	6
8	5
10	5
12	6
9	5
9	1
17	3
8	5
7	2
6	4
12	6
7	1
11	1
13	0
5	0
7	2

## Sheet: Fig. 7
Fig. 7B	Internalized fluorescence intensity
	10 min	30 min	60 min
Col-0 Control Replicate 1	11.97	28.28	42.27
Col-0 Control Replicate 2	15.82	30.49	52.93
Col-0 Control Replicate 3	15.36	29.08	47.17
Col-0 Control Replicate 4	18.96	25.31	46.02
Col-0 Control Replicate 5	17.5	26.55	52.97
Col-0 Control Replicate 6	17.08	37.02	43.08
Col-0 Control Replicate 7	18.64	21.08	51.33
Col-0 Control Replicate 8	12.08	24.15	46.47
Col-0 Control Replicate 9	15.87	28.03	47.85
	Internalized fluorescence intensity
	10 min	30 min	60 min
Col-0 1mM Choline Replicate 1	17.55	19.6	20.35
Col-0 1mM Choline Replicate 2	10.82	21.49	19.57
Col-0 1mM Choline Replicate 3	12.09	13.95	23.01
Col-0 1mM Choline Replicate 4	14.49	25.76	27.47
Col-0 1mM Choline Replicate 5	14.17	14.25	26.34
Col-0 1mM Choline Replicate 6	15.02	18.5	27.5
Col-0 1mM Choline Replicate 7	16.06	19.3	22.99
Col-0 1mM Choline Replicate 8	13.26	17.89	24.96
Col-0 1mM Choline Replicate 9	15.29	20.05	22.82
Fig.7D
	Percentag (%)
Col-0 Control Replicate 1	6.67
Col-0 Control Replicate 2	7.69
Col-0 Control Replicate 3	0
Col-0 Control Replicate 4	0
Col-0 Control Replicate 5	5.26
Col-0 Control Replicate 6	4.76
Col-0 Control Replicate 7	4.34
Col-0 Control Replicate 8	4.35
Col-0 1mM Choline Replicate 1	52.17
Col-0 1mM Choline Replicate 2	50
Col-0 1mM Choline Replicate 3	57.14
Col-0 1mM Choline Replicate 4	33.33
Col-0 1mM Choline Replicate 5	46.15
Col-0 1mM Choline Replicate 6	47.36
Col-0 1mM Choline Replicate 7	57.14
Col-0 1mM Choline Replicate 8	41.67
Fig.7E and F	Membrane lipids contents ( nmol/mg, DW)
	DGDG	MGDG	PA	PC	PE	PG	PI	PS
Col-0 Replicate1	76.2018	101.526	1.89163	5.65257	4.21933	4.41974	8.35655	0.438338
Col-0 Replicate2	73.8976	91.699	0.620162	3.86937	2.4641	3.22308	3.13103	0.272103
Col-0 Replicate3	122.989	141.381	1.05809	6.73567	4.93657	6.70377	8.02036	0.614601
Col-0 Replicate4	139.144	109.548	0.635888	6.48509	4.87433	5.93506	6.16297	0.567251
Col-0 Replicate5	53.2636	81.7876	0.459807	2.49451	1.61108	1.69761	2.3059	0.120268
Col-0 Replicate6	58.8237	82.1884	0.441374	3.15119	2.16227	2.06196	2.21321	0.250042
Col-0 Replicate7	145.155	115.001	1.19381	7.45065	5.86058	9.13759	7.38805	0.884211
Col-0 Replicate8	72.9773	125.538	0.555008	5.09615	3.41348	3.81755	3.43487	0.415053
Col-0 Replicate9	55.1719	202.987	0.56467	4.39199	3.37189	2.92215	2.59129	0.303613
sic1 Replicate1	43.7009	104.036	0.471683	4.80409	4.07064	3.25966	4.30039	0.364968
sic1 Replicate2	30.7713	29.6592	0.362681	2.84641	2.4331	1.77449	1.89203	0.198523
sic1 Replicate3	30.7106	60.467	0.548042	3.40476	2.90542	2.12071	3.01937	0.248835
sic1 Replicate4	33.0884	123.291	0.304499	2.98235	2.41995	1.65139	2.19259	0.182455
sic1 Replicate5	36.2594	31.2274	0.405772	3.71967	2.8542	2.18438	2.71305	0.227636
sic1 Replicate6	32.8416	51.6602	0.257921	3.29582	2.39222	1.59239	1.75931	0.179474
sic1 Replicate7	58.3648	31.1644	0.566412	4.6102	4.4376	3.58295	3.51147	0.41177
sic1 Replicate8	16.3727	82.1301	0.14868	1.63127	1.19103	0.936017	1.1255	0.0687083
sic1 Replicate9	42.8096	82.1301	0.384809	4.75806	4.27531	4.03339	3.43934	0.419567
Fig.7G	Relative content of different membrane lipids (nmol %)
	DGDG	MGDG	PA	PC	PE	PG	PI	PS
Col-0 Replicate1	0.375609	0.500437	0.00932413	0.0278623	0.0207977	0.0217855	0.0411906	0.00216063
Col-0 Replicate2	0.412203	0.5115	0.00345928	0.0215835	0.0137448	0.0179785	0.017465	0.0015178
Col-0 Replicate3	0.420338	0.483195	0.00361621	0.0230204	0.0168717	0.0229114	0.0274111	0.00210051
Col-0 Replicate4	0.508776	0.40056	0.0023251	0.0237125	0.0178228	0.0217013	0.0225347	0.00207413
Col-0 Replicate5	0.370402	0.568761	0.00319755	0.0173472	0.0112036	0.0118054	0.0160355	0.000836359
Col-0 Replicate6	0.388621	0.542981	0.00291595	0.0208184	0.0142851	0.0136225	0.0146217	0.00165191
Col-0 Replicate7	0.49659	0.393431	0.00408415	0.0254894	0.0200496	0.0312607	0.0252753	0.00302498
Col-0 Replicate8	0.338814	0.582838	0.00257676	0.0236601	0.0158479	0.0177239	0.0159472	0.00192698
Col-0 Replicate9	0.202534	0.745155	0.00207288	0.0161228	0.0123781	0.0107271	0.00951251	0.00111455
sic1 Replicate1	0.259948	0.604993	0.00530322	0.032798	0.026056	0.0273393	0.0382438	0.00391875
sic1 Replicate2	0.264512	0.629709	0.00285499	0.0290781	0.0246387	0.01973	0.0260293	0.00220907
sic1 Replicate3	0.439504	0.423621	0.00518015	0.0406551	0.0347518	0.025345	0.0270238	0.00283548
sic1 Replicate4	0.296688	0.584157	0.0052945	0.0328926	0.0280686	0.0204876	0.0291694	0.00240393
sic1 Replicate5	0.199096	0.741857	0.0018322	0.0179451	0.0145611	0.0099366	0.013193	0.00109785
sic1 Replicate6	0.455036	0.391888	0.00509222	0.0466799	0.0358187	0.0274128	0.0340473	0.00285671
sic1 Replicate7	0.349141	0.549203	0.00274198	0.0350381	0.0254318	0.0169288	0.0187034	0.001908
sic1 Replicate8	0.546455	0.291784	0.00530317	0.0431641	0.0415481	0.0335462	0.032877	0.00385529
sic1 Replicate9	0.157965	0.792397	0.00143447	0.0157386	0.0114912	0.00903076	0.0108589	0.000662902
sic1 Replicate10	0.300682	0.576859	0.00270279	0.0334193	0.0300286	0.0283294	0.0241569	0.00294692

## Sheet: Fig. 8
Fig. 8C
	Root growth (cm)
	0.4% 1-Butanol	1/2 MS
Col-0 replicate 1	0.81	3.508
Col-0 replicate 2	0.346	3.455
Col-0 replicate 3	0.382	3.482
Col-0 replicate 4	0.38	2.915
Col-0 replicate 5	0.863	3.57
Col-0 replicate 6	0.216	3.732
sic1 replicate 1	0.504	1.389
sic1 replicate 2	0.34	1.452
sic1 replicate 3	0.327	1.249
sic1 replicate 4	0.527	1.358
sic1 replicate 5	0.388	1.322
sic1 replicate 6	0.259	1.293
sic1 replicate 7	0.318	1.132

## Sheet: Fig. S4
Fig.S4C
	Relative expression
Col-0 Replicate1	0.948993
Col-0 Replicate2	0.942831
Col-0 Replicate3	1.03567
sic1 Replicate1	1.07369
sic1 Replicate2	1.03126
sic1 Replicate3	0.892875
cher1-4Replicate1	2.90373e-08
cher1-4Replicate2	2.02521e-08
cher1-4Replicate3	2.27754e-08

## Sheet: Fig. S5
Fig. S5B
	Root length (cm）
Col-0-1	2.232
Col-0-2	2.844
Col-0-3	2.719
Col-0-4	2.188
Col-0-5	2.315
Col-0-6	1.95
Col-0-7	2.768
Col-0-8	2.955
Col-0-9	2.719
Col-0-10	2.024
sic1-1	0.482
sic1-2	0.546
sic1-3	0.47
sic1-4	0.534
sic1-5	0.403
sic1-6	0.476
sic1-7	0.613
sic1-8	0.692
sic1-9	0.689
sic1-10	0.673
sic1-2-1	0.531
sic1-2-2	0.436
sic1-2-3	0.539
sic1-2-4	0.624
sic1-2-5	0.387
sic1-2-6	0.435
sic1-2-7	0.523
sic1-2-8	0.336
sic1-2-9	0.378
sic1-2-10	0.349
sic1 Χ sic1-2 F1-1	0.554
sic1 Χ sic1-2 F1-2	0.631
sic1 Χ sic1-2 F1-3	0.469
sic1 Χ sic1-2 F1-4	0.397
sic1 Χ sic1-2 F1-5	0.364
sic1 Χ sic1-2 F1-6	0.451
sic1 Χ sic1-2 F1-7	0.439
sic1 Χ sic1-2 F1-8	0.392
sic1 Χ sic1-2 F1-9	0.487
sic1 Χ sic1-2 F1-10	0.524
sic1_CO1-1	2.285
sic1_CO1-2	2.636
sic1_CO1-3	2.106
sic1_CO1-4	1.987
sic1_CO1-5	2.334
sic1_CO1-6	2.324
sic1_CO1-7	2.586
sic1_CO1-8	2.553
sic1_CO1-9	2.365
sic1_CO1-10	2.408
sic1_CO2-1	2.206
sic1_CO2-2	2.387
sic1_CO2-3	2.234
sic1_CO2-4	2.463
sic1_CO2-5	1.854
sic1_CO2-6	2.557
sic1_CO2-7	2.263
sic1_CO2-8	2.194
sic1_CO2-9	2.311
sic1_CO2-10	2.285
sic1_CO3-1	2.698
sic1_CO3-2	2.654
sic1_CO3-3	2.787
sic1_CO3-4	2.655
sic1_CO3-5	2.679
sic1_CO3-6	2.785
sic1_CO3-7	1.924
sic1_CO3-8	2.861
sic1_CO3-9	1.784
sic1_CO3-10	1.876

## Sheet: Fig. S6
Fig. S6 E
	Relative expression
Shoot Replicate 1	1.19702
Shoot Replicate 2	1.33276
Shoot Replicate 3	1.40423
Root Replicate 1	1.08845
Root Replicate 2	1.41072
Root Replicate 3	1.41034

[truncated: 2 more sheets: Fig. S10, Fig. S11]
